# Supplementary material for: Design and Study of Novel Composites Based on EPDM Rubber Containing Bismuth (III) Oxide and Graphene Nanoplatelets for Gamma Radiation Shielding
Source: Polymers (Basel). 2024 Feb 26;16(5):633. doi: 10.3390/polym16050633 (PMC10935033; doi:10.3390/polym16050633)
Supplement: Supplementary file 1 [file polymers-16-00633-s001.zip]

Archive with 1 entries (1 files):
- polymers-2868524-supplementary.pdf
